# Supplementary material for: Bioluminescent Whole-Cell Bioreporter Bacterial Panel for Sustainable Screening and Discovery of Bioactive Compounds Derived from Mushrooms
Source: Biosensors (Basel). 2024 Nov 17;14(11):558. doi: 10.3390/bios14110558 (PMC11592261; doi:10.3390/bios14110558)
Supplement: Supplementary file 1 [file biosensors-14-00558-s001.zip]

Archive with 1 entries (1 files):
- biosensors-3229457-supplementary table S1.xlsx
