# Supplementary material for: Bioluminescent Whole-Cell Bioreporter Bacterial Panel for Sustainable Screening and Discovery of Bioactive Compounds Derived from Mushrooms
Source: Biosensors (Basel). 2024 Nov 17;14(11):558. doi: 10.3390/bios14110558 (PMC11592261; doi:10.3390/bios14110558)
Supplement: Supplementary file 1 [file biosensors-14-00558-s001.zip › biosensors-3229457-supplementary table S1.xlsx]

## Sheet: individual profile toxicity
			K802NR						TV1061						DPD2794						DPD1718		DPD1718				DPD2544		DPD2544				DPD2511		DPD2511
	nr	name	max IF	conc.	min IF	conc	effect	extraction	max IF	conc.	min IF	conc	effect	extraction	max IF	conc.	min IF	conc	effect	extraction	max IF	conc.	min IF	conc	effect	extraction	max IF	conc.	min IF	conc	effect	extraction	max IF	conc.	min IF	conc	effect	extraction
	1	Amanita muscaria (tincture in ethanol)	1.99333	1,25 mg/mL	0.964524	10 mg/mL	induction	ethanol	2.15398	0,6 mg/mL	1.19312	10 mg/mL	induction	ethanol	1.19158	0,6 mg/mL	0.972116	5 mg/mL	no effect	ethanol	1.5242	10 mg/mL	1.13367	1,25 mg/mL	induction	ethanol	0.999272	0,3mg/mL	0.898958	10 mg/mL	no effect	ethanol	2.5798	0,6 mg/mL	1.03117	10 mg/mL	induction	ethanol
	2	Auricularia auricula-judae (alkali extract)	1.32555	0,15 mg/mL	1.21913	10 mg/mL	no effect	alkali	1.72311	1,25 mg/mL	1.45183	10 mg/mL	induction	alkali	1.71824	1,25 mg/mL	1.09844	10 mg/mL	induction	alkali	1.20917	0,6 mg/mL	0.908309	10 mg/mL	no effect	alkali	1.0139	0,6 mg/mL	0.763029	10 mg/mL	no effect	alkali	1.15091	10 mg/mL	0.803488	2,5 mg/mL	no effect	alkali
	3	Auricularia auricula-judae (water extract)	2.94935	2,5 mg/mL	1.41661	0,15 mg/mL	induction	water	2.87546	1,25 mg/mL	1.50616	5 mg/mL	induction	water	1.73504	0,15 mg/mL	1.15137	5 mg/mL	induction	water	1.45559	10 mg/mL	1.08309	5 mg/mL	induction	water	1.05551	0,15 mg/mL	0.80236	10 mg/mL	no effect	water	2.38542	1,25 mg/mL	0.896937	0,15 mg/mL	induction	water
	4	Chaga (commercial dry extract)	1.71896	10 mg/mL	0.892574	0,6 mg/mL	induction	water	13.476	1,25 mg/mL	3	0,15 mg/mL	induction	water	0.74538	0,15 mg/mL	0.0869114	10 mg/mL	no effect	water	0.955701	0,15 mg/mL	0.133789	10 mg/mL	inhibition	water	1.05478	0,15 mg/mL	0.976132	0,3mg/mL	no effect	water	1.41785	10 mg/mL	0.0263432	0,3mg/mL	inhibition	water
	5	Chaga (tincture in ethanol 16%)	1.26976	2,5 mg/mL	0.703557	10 mg/mL	no effect	ethanol	1.33242	0,15 mg/mL	0.330354	10 mg/mL	inhibition	ethanol	1.0932	0,15 mg/mL	0.229402	10 mg/mL	inhibtion	ethanol	1.11616	0,15 mg/mL	0.231104	10 mg/mL	inhibition	ethanol	1.05352	0,15 mg/mL	0.157411	10 mg/mL	inhibition	ethanol	3.13503	1,25 mg/mL	1.22323	0,3mg/mL	induction	ethanol
	6	Ciatus striatus (alkali extracts)	1.49488	0,6 mg/mL	0.604025	10 mg/mL	induction/inhibition	alkali	1.5696	0,3mg/mL	0.440892	10 mg/mL	induction/inhibition	alkali	1.46127	0,15 mg/mL	0.188895	10 mg/mL	induction/inhibtion	alkali	1.15473	0,15 mg/mL	0.256119	10 mg/mL	inhibition	alkali	1.03701	0,15 mg/mL	0.167355	10 mg/mL	inhibition	alkali	1.55824	5 mg/mL	0.82249	0,3mg/mL	induction	alkali
	7	Ciatus striatus (methanol extract)	2.36028	10 mg/mL	1.38834	0,3mg/mL	induction	methanol	4.55419	10 mg/mL	1.61898	0,15 mg/mL	induction	methanol	2.38445	10 mg/mL	1.52549	0,3mg/mL	induction	methanol	1.32976	1,25 mg/mL	1.17288	5 mg/mL	no effect	methanol	0.846307	2,5 mg/mL	0.970883	5 mg/mL	no effect	methanol	6.1699	10 mg/mL	1.34951	0,15 mg/mL	induction	methanol
	8	Ciatus striatus (water extracts)	2.60744	2,5 mg/mL	1.60505	0,15 mg/mL	induction	water	2.25053	1,25 mg/mL	1.36919	10 mg/mL	induction	water	1.38229	0,15 mg/mL	0.845018	10 mg/mL	no effect	water	1.60802	5 mg/mL	1.11368	10 mg/mL	induction	water	1.06445	0,3mg/mL	0.696165	10 mg/mL	no effect	water	2.43327	10 mg/mL	0.979432	0,15 mg/mL	induction	water
	9	Cordyceps militaris (tincture in ethanol)	6.30927	10 mg/mL	1.49359	0,15 mg/mL	induction	ethanol	3.21431	10 mg/mL	1.67673	0,3mg/mL	induction	ethanol	1.54123	2,5 mg/mL	1.29397	10 mg/mL	induction	ethanol	1.96754	10 mg/mL	1.15387	2,5 mg/mL	induction	ethanol	1.08719	2,5 mg/mL	1.02625	0,15 mg/mL	no effect	ethanol	25.9722	10 mg/mL	1.5291	0,15 mg/mL	induction	ethanol
	10	Craterellus cornucopioides (alkali extracts)	0.839686	0,15 mg/mL	0.497599	10 mg/mL	inhibition	alkali	2.04432	2,5 mg/mL	0.999545	10 mg/mL	induction	alkali	1.46473	0,15 mg/mL	0.386695	10 mg/mL	induction/inhibtion	alkali	1.24871	0,15 mg/mL	0.514139	10 mg/mL	inhibition	alkali	1.05434	0,15 mg/mL	0.216623	10 mg/mL	inhibition	alkali	0.885316	0,15 mg/mL	0.637535	2,5 mg/mL	no effect	alkali
	11	Craterellus cornucopioides (water extracts)	0.79786	0,3 mg/mL	0.286644	10 mg/mL	inhibition	water	1.88966	1,25 mg/mL	0.460979	10 mg/mL	induction/inhibition	water	1.40227	0,15 mg/mL	0.223486	10 mg/mL	inhibtion	water	1.24219	0,15 mg/mL	0.467783	10 mg/mL	inhibition	water	1.0002	0,15 mg/mL	0.131287	10 mg/mL	inhibition	water	0.900087	0,15 mg/mL	0.283969	10 mg/mL	inhibition	water
	12	Daedalea quercina (methanol extract)	1.1948	10 mg/mL	1.02174	2,5 mg/mL	no effect	methanol	2.88183	10 mg/mL	1.31157	0,15 mg/mL	induction	methanol	1.56286	10 mg/mL	1.08709	0,15 mg/mL	induction	methanol	1.16853	2,5 mg/mL	1.09904	5 mg/mL	no effect	methanol	1.01305	0,3mg/mL	0.906359	10 mg/mL	no effect	methanol	3.13629	10 mg/mL	1.24449	0,3mg/mL	induction	methanol
	13	Fistulina hepatica (alkali extract)	2.23043	10 mg/mL	0.788163	0,6 mg/mL	induction	alkali	1.69234	0,15 mg/mL	1.19064	10 mg/mL	induction	alkali	1.65503	0,15 mg/mL	0.4312	10 mg/mL	induction/inhibtion	alkali	1.48001	0,15 mg/mL	0.545616	10 mg/mL	induction/inhibition	alkali	1.03416	0,15 mg/mL	0.322957	10 mg/mL	inhibition	alkali	3.3624	10 mg/mL	0.899183	0,15 mg/mL	induction	alkali
	14	Fistulina hepatica (water extract)	4.63988	2,5 mg/mL	1.03622	0,15 mg/mL	induction	water	2.74489	2,5 mg/mL	1.84485	0,15 mg/mL	induction	water	1.57153	0,15 mg/mL	0.750304	10 mg/mL	induction	water	1.47975	0,15 mg/mL	1.36181	1,25 mg/mL	induction	water	1.44018	0,15 mg/mL	0.515615	10 mg/mL	induction/inhibition	water	7.32698	5 mg/mL	1.0545	0,15 mg/mL	induction	water
	15	Fomes fomentarius (alkali extract)	1.67753	1,25 mg/mL	0.583822	10 mg/mL	induction	alkali	1.67133	0,3mg/mL	0.287437	10 mg/mL	induction	alkali	1.51001	0,15 mg/mL	0.125125	10 mg/mL	induction/inhibtion	alkali	1.2782	0,15 mg/mL	0.207541	10 mg/mL	inhibition	alkali	0.972166	0,3mg/mL	0.143242	10 mg/mL	inhibition	alkali	3.07937	1,25 mg/mL	0.900794	10 mg/mL	induction	alkali
	16	Fomes fomentarius (methanol extract)	1.84712	2,5 mg/mL	1.08904	10 mg/mL	induction	methanol	3.79239	5 mg/mL	1.82604	0,15 mg/mL	induction	methanol	1.54462	1,25 mg/mL	1.26426	0,15 mg/mL	induction	methanol	1.18973	0,3mg/mL	0.702519	10 mg/mL	no effect	methanol	1.06672	0,15 mg/mL	0.312558	10 mg/mL	inhibition	methanol	4.68982	5 mg/mL	1.6733	0,15 mg/mL	induction	methanol
	17	Fomes fomentarius (water extract)	1.26672	2,5 mg/mL	1.00079	0,15 mg/mL	no effect	water	1.90677	0,3mg/mL	0.368787	10 mg/mL	induction/inhibition	water	1.17244	0,15 mg/mL	0.172729	10 mg/mL	inhibtion	water	1.26806	0,15 mg/mL	0.229404	10 mg/mL	inhibition	water	1.03088	0,15 mg/mL	0.243811	10 mg/mL	inhibition	water	2.42262	0,3mg/mL	1.4623	10 mg/mL	induction	water
	18	Ganoderic acids (70% ethanol extract)	1.49477	0,3 mg/mL	0.508848	1,25 mg/mL	induction/inhibition	ethanol	1.71294	2,5 mg/mL	1.34944	0,15 mg/mL	induction	ethanol	1.35377	0,6 mg/mL	1.05807	10 mg/mL	no effect	ethanol	1.17372	0,6 mg/mL	0.871667	10 mg/mL	no effect	ethanol	1.06219	0,15 mg/mL	0.929936	10 mg/mL	no effect	ethanol	2.12621	1,25 mg/mL	1.42718	10 mg/mL	induction	ethanol
	19	Ganoderma lucidum (tincture in ethanol)	1.98648	0,6 mg/mL	0.890762	10 mg/mL	induction	ethanol	2.13504	0,3mg/mL	1.14305	10 mg/mL	induction	ethanol	1.25739	0,3mg/mL	0.972921	10 mg/mL	no effect	ethanol	2.93062	10 mg/mL	1.14054	0,6 mg/mL	induction	ethanol	1.04326	0,3mg/mL	0.807479	10 mg/mL	no effect	ethanol	2.50807	1,25 mg/mL	0.662035	10 mg/mL	induction	ethanol
	20	Ganoderma lucidum spores (water extract)	3.12403	0,6 mg/mL	1.27006	10 mg/mL	induction	water	2.39235	1,25 mg/mL	0.893628	10 mg/mL	induction	ethanol	1.63617	0,3mg/mL	0.905099	10 mg/mL	induction	ethanol	1.63617	0,3mg/mL	0.905099	10 mg/mL	induction	ethanol	1.0826	0,15 mg/mL	0.656125	10 mg/mL	no effect	ethanol	2.65068	0,6 mg/mL	0.719178	10 mg/mL	induction	ethanol
	21	Hericium erinaceus (ethanol extract)	1.78063	10 mg/mL	0.992095	0,15 mg/mL	induction	ethanol	3.10238	10 mg/mL	1.38716	0,3mg/mL	induction	ethanol	1.90053	10 mg/mL	1.20088	0,3mg/mL	induction	ethanol	1.23967	1,25 mg/mL	1.13395	5 mg/mL	no effect	ethanol	0.977384	0,15 mg/mL	0.886067	10 mg/mL	no effect	ethanol	6.93132	10 mg/mL	1.19878	0,15 mg/mL	induction	ethanol
	22	Inonotus hispidus (methanol extract)	1.21812	0,15 mg/mL	0.640135	10 mg/mL	no effect	methanol	1.22616	0,15 mg/mL	0.215911	10 mg/mL	inhibition	methanol	1.32551	0,3mg/mL	0.446692	10 mg/mL	inhibtion	methanol	1.02322	0,15 mg/mL	0.252732	10 mg/mL	inhibition	methanol	1.01475	0,15 mg/mL	0.163711	10 mg/mL	inhibition	methanol	6.27184	2,5 mg/mL	1.73786	0,15 mg/mL	induction	methanol
	23	Inonotus obliquus (70% ethanol extract)	1.7765	10 mg/mL	0.886819	0,3mg/mL	induction	ethanol	4.63988	2,5 mg/mL	1.03622	0,15 mg/mL	induction	ethanol	1.43112	0,15 mg/mL	0.64064	10 mg/mL	no effect	ethanol	1.31523	0,15 mg/mL	0.496006	10 mg/mL	inhibition	ethanol	0.957983	0,15 mg/mL	0.312639	10 mg/mL	inhibition	ethanol	1.58315	10 mg/mL	0.780217	1,25 mg/mL	induction	ethanol
	24	Inonotus obliquus (supercritical water extract at 120°C)	0.902579	0,15 mg/mL	0.376791	10 mg/mL	inhibition	water	4.92109	10 mg/mL	1.12937	0,15 mg/mL	induction	water	1.09658	0,15 mg/mL	0.112245	10 mg/mL	inhibtion	water	1.24743	0,15 mg/mL	0.341615	10 mg/mL	inhibition	water	0.90876	0,15 mg/mL	0.101576	10 mg/mL	inhibition	water	0.81031	0,15 mg/mL	0.348645	10 mg/mL	inhibition	water
	25	Inonotus obliquus (supercritical water extract at 200°C)	1.17311	2,5 mg/mL	0.790619	10 mg/mL	no effect	water	1.77213	0,3mg/mL	0.217875	10 mg/mL	induction/inhibition	water	1.48277	0,15 mg/mL	0.132725	10 mg/mL	induction/inhibtion	water	1.2199	0,15 mg/mL	0.20564	10 mg/mL	inhibition	water	0.976389	0,15 mg/mL	0.154891	10 mg/mL	inhibition	water	2.43452	0,3mg/mL	1.09722	10 mg/mL	induction	water
	26	Laetiporus sulphureus (water extract)	3.53523	2,5 mg/mL	1.60325	5 mg/mL	induction	water	2.59815	2,5 mg/mL	1.66873	0,3mg/mL	induction	water	1.72515	0,15 mg/mL	1.25348	10 mg/mL	induction	water	1.72515	0,15 mg/mL	1.25348	10 mg/mL	induction	water	1.06433	0,15 mg/mL	0.641667	10 mg/mL	no effect	water	2.89498	1,25 mg/mL	1.61416	0,15 mg/mL	induction	water
	27	Lion’s mane (tincture)	1.53846	0,6 mg/mL	0.531792	1,25 mg/mL	induction	ethanol	1.66182	0,6 mg/mL	1.16488	10 mg/mL	induction	ethanol	1.06147	10 mg/mL	0.987315	1,25 mg/mL	no effect	ethanol	1.52748	10 mg/mL	1.03574	1,25 mg/mL	induction	ethanol	0.978223	0,3mg/mL	0.956093	2,5 mg/mL	no effect	ethanol	1.37733	0,15 mg/mL	1.00995	10 mg/mL	no effect	ethanol
	28	Meripilus giganteus (alkali extract)	3.05676	2,5 mg/mL	1.02474	0,3mg/mL	induction	alkali	1.40819	0,6 mg/mL	0.410009	10 mg/mL	inhibition	alkali	1.21187	0,15 mg/mL	0.166262	10 mg/mL	inhibtion	alkali	1.06877	0,15 mg/mL	0.250466	10 mg/mL	inhibition	alkali	0.997082	0,15 mg/mL	0.137296	10 mg/mL	inhibition	alkali	3.57221	2,5 mg/mL	0.978202	0,15 mg/mL	induction	alkali
	29	Meripilus giganteus (water extract)	4.92109	10 mg/mL	1.12937	0,15 mg/mL	induction	water	3.03211	0,3mg/mL	1.27179	10 mg/mL	induction	water	1.43727	0,3mg/mL	0.657214	10 mg/mL	no effect	water	2.24233	1,25 mg/mL	1.37971	10 mg/mL	induction	water	0.952952	0,15 mg/mL	0.455795	10 mg/mL	inhibition	water	8.51771	2,5 mg/mL	1.15804	0,15 mg/mL	induction	water
	30	Ophiocordyceps sinensis (capsule, water extract)	6.93323	10 mg/mL	1.05915	0,15 mg/mL	induction	water	6.93323	10 mg/mL	1.05915	0,15 mg/mL	induction	water	1.51316	10 mg/mL	1.25237	0,15 mg/mL	induction	water	1.6821	10 mg/mL	1.25237	0,15 mg/mL	induction	water	0.897035	0,6 mg/mL	0.857742	10 mg/mL	no effect	water	6.30178	10 mg/mL	0.916324	0,3mg/mL	induction	water
	31	Phellinus linteus (ethanol extract)	1.02286	0,15 mg/mL	0.72692	10 mg/mL	no effect	ethanol	1.86809	1,25 mg/mL	0.929048	10 mg/mL	induction	ethanol	1.60431	0,15 mg/mL	0.600057	10 mg/mL	induction	ethanol	1.29753	0,15 mg/mL	0.51711	10 mg/mL	inhibition	ethanol	1.5277	0,15 mg/mL	0.769896	10 mg/mL	induction	ethanol	2.15873	1,25 mg/mL	1.60714	10 mg/mL	induction	ethanol
	32	Piptoporus betulinus (alkali extract)	1.05131	10 mg/mL	0.840477	0,3mg/mL	no effect	alkali	1.57574	0,3mg/mL	0.643707	10 mg/mL	induction	alkali	1.32982	0,3mg/mL	0.306606	10 mg/mL	inhibtion	alkali	1.34	0,15 mg/mL	0.366542	10 mg/mL	inhibition	alkali	1.02716	0,15 mg/mL	0.284012	10 mg/mL	inhibition	alkali	1.09576	5 mg/mL	0.863348	0,6 mg/mL	no effect	alkali
	33	Piptoporus betulinus (water extract)	2.69628	10 mg/mL	1.0745	0,15 mg/mL	induction	water	3.05676	2,5 mg/mL	1.02474	0,3mg/mL	induction	water	1.21649	0,6 mg/mL	0.916062	10 mg/mL	no effect	water	2.17898	2,5 mg/mL	1.45449	0,15 mg/mL	induction	water	1.65147	0,15 mg/mL	0.7575	10 mg/mL	induction	water	2.44914	10 mg/mL	0.930471	0,3mg/mL	induction	water
	34	Pycnoporus cinnabarinus (ethanol extract)	1.02174	0,15 mg/mL	0.575947	10 mg/mL	inhibition	ethanol	2.57737	5 mg/mL	1.27298	1,25 mg/mL	induction	water	1.23497	0,3mg/mL	0.948295	10 mg/mL	no effect	water	1.11682	0,15 mg/mL	0.959227	5 mg/mL	no effect	water	0.99169	0,3mg/mL	0.507637	10 mg/mL	inhibition	water	2.21326	10 mg/mL	1.39505	0,3mg/mL	induction	water
	35	Reishi (tincture)	1.74072	0,6 mg/mL	0.548358	10 mg/mL	induction	ethanol	2.2446	1,25 mg/mL	0.836583	10 mg/mL	induction	ethanol	1.75559	0,6 mg/mL	0.795606	10 mg/mL	induction	ethanol	1.23057	0,3mg/mL	0.863834	10 mg/mL	no effect	ethanol	1.3843	0,15 mg/mL	0.676152	10 mg/mL	no effect	ethanol	2.36893	0,3mg/mL	0.531553	10 mg/mL	induction/inhibition	ethanol
	36	Trametes versicolor (alkali extract)	2.06341	2,5 mg/mL	0.921697	0,3mg/mL	induction	alkali	1.4986	0,6 mg/mL	0.903178	10 mg/mL	induction	alkali	1.12209	0,15 mg/mL	0.245816	10 mg/mL	inhibtion	alkali	1.31065	0,15 mg/mL	0.367089	10 mg/mL	inhibition	alkali	1.3748	0,15 mg/mL	0.244958	10 mg/mL	inhibition	alkali	1.96735	5 mg/mL	0.941679	0,15 mg/mL	induction	alkali
	37	Trametes versicolor (water extract)	3.35244	10 mg/mL	0.946991	0,15 mg/mL	induction	water	2.23043	10 mg/mL	0.788163	0,6 mg/mL	induction	water	1.52016	0,3mg/mL	1.09241	5 mg/mL	induction	water	1.99245	5 mg/mL	1.35444	1,25 mg/mL	induction	water	1.06741	0,15 mg/mL	0.718548	10 mg/mL	no effect	water	1.96827	10 mg/mL	0.820847	0,15 mg/mL	induction	water
	38	Tremella fuciformis (alkali extract)	2.54368	5 mg/mL	1.12047	0,6 mg/mL	induction	alkali	1.83404	10 mg/mL	1.49103	0,6 mg/mL	induction	alkali	1.66225	0,3mg/mL	1.11868	10 mg/mL	induction	alkali	1.66225	0,3mg/mL	1.11868	10 mg/mL	induction	alkali	1.04801	0,3mg/mL	0.939531	10 mg/mL	no effect	alkali	2.76256	10 mg/mL	1.41324	0,15 mg/mL	induction	alkali
	39	Tremella fuciformis (water extract)	2.69893	5 mg/mL	0.879529	1,25 mg/mL	induction	water	2.16464	10 mg/mL	1.37904	0,15 mg/mL	induction	water	1.67597	10 mg/mL	1.33259	1,25 mg/mL	induction	water	1.43768	0,6 mg/mL	1.40766	0,15 mg/mL	no effect	water	1.00712	0,15 mg/mL	1.03592	5 mg/mL	no effect	water	2.45205	10 mg/mL	1.37215	0,15 mg/mL	induction	water
